# Supplementary material for: Characterization of 22q12 Microdeletions Causing Position Effect in Rare NF2 Patients with Complex Phenotypes
Source: Int J Mol Sci. 2022 Sep 2;23(17):10017. doi: 10.3390/ijms231710017 (PMC9456353; doi:10.3390/ijms231710017)
Supplement: Supplementary file 1 [file ijms-23-10017-s001.zip]

Archive with 14 entries (14 files):
- .DS_Store
- Figure S1.tif
- Figure S2.tif
- Figure S3.tif
- Figure S4.tif
- Figure S5.tif
- Figure S6.tif
- Table S1.pdf
- Table S2.pdf
- Table S3.pdf
- Table S4.pdf
- Table S5.pdf
- Table S6.pdf
- Table S7.pdf
